# Supplementary material for: Data on the risk perceptions of beach water safety in coastal Georgia
Source: Data Brief. 2018 May 5;19:312–6. doi: 10.1016/j.dib.2018.04.113 (PMC5992957; doi:10.1016/j.dib.2018.04.113)
Supplement: Supplementary file 2 — Supplementary material [file mmc2.xlsx]

## Sheet: Data in Brief
Consent	WhichdescriptionbelowbestexplainscleanbeachwatertoyouPickone	IllnessesTherearenorisks	IllnessesUpsetstomachdiarrhea	IllnessesSwimmersear	IllnessesReditchyeyeseyeinfections	IllnessesWoundinfections	Age	Sex	Hispanic	Race	Race2	Income	Education
Yes, I consent to take this anonymous survey	Clear or colorless water	0	0	0	1	1	34	Female	None of these	.	#NULL!	#NULL!	1
Yes, I consent to take this anonymous survey	Absence of trash	0	1	0	1	1	43	Male	None of these	.	#NULL!	#NULL!	1
Yes, I consent to take this anonymous survey	Absence of trash	0	1	0	1	1	27	Male	None of these	.	#NULL!	#NULL!	1
Yes, I consent to take this anonymous survey	odorless water	1	0	0	0	0	32	Female	None of these	White	0	#NULL!	1
Yes, I consent to take this anonymous survey	Absence of disease-causing pathogens in the water	0	0	0	0	1	68	Female	None of these	White	0	#NULL!	1
Yes, I consent to take this anonymous survey	Clear or colorless water	0	1	1	1	1	30	Female	None of these	.	#NULL!	#NULL!	1
Yes, I consent to take this anonymous survey	Absence of trash	0	1	1	1	1	#NULL!	.	.	.	#NULL!	#NULL!	1
Yes, I consent to take this anonymous survey	Clear or colorless water	0	1	1	1	0	60	Female	None of these	White	0	1	0
Yes, I consent to take this anonymous survey	Clear or colorless water	0	1	0	0	1	40	Male	None of these	White	0	1	0
Yes, I consent to take this anonymous survey	Absence of disease-causing pathogens in the water	0	1	0	0	0	34	Female	None of these	White	0	1	1
Yes, I consent to take this anonymous survey	Absence of disease-causing pathogens in the water	0	1	1	1	1	40	Male	None of these	White	0	1	1
Yes, I consent to take this anonymous survey	Clear or colorless water	1	0	0	0	0	40	Male	None of these	White	0	1	1
Yes, I consent to take this anonymous survey	odorless water	0	0	0	1	0	26	Male	None of these	Black or African American	1	0	0
Yes, I consent to take this anonymous survey	Absence of trash	0	0	0	0	1	55	Female	None of these	White	0	0	0
Yes, I consent to take this anonymous survey	Absence of trash	0	0	0	1	1	51	Male	None of these	Black or African American	1	0	0
Yes, I consent to take this anonymous survey	Absence of disease-causing pathogens in the water	0	1	0	0	0	70	Female	None of these	White	0	1	1
Yes, I consent to take this anonymous survey	Clear or colorless water	0	1	0	1	1	70	Female	None of these	White	0	0	0
Yes, I consent to take this anonymous survey	Absence of disease-causing pathogens in the water	0	1	0	0	0	42	Female	None of these	White	0	0	1
Yes, I consent to take this anonymous survey	Absence of trash	0	1	0	1	1	55	Female	None of these	White	0	0	0
Yes, I consent to take this anonymous survey	Absence of trash	0	1	0	1	1	66	Female	None of these	White	0	1	1
Yes, I consent to take this anonymous survey	Clear or colorless water	0	1	0	1	1	73	Female	None of these	White	0	1	1
Yes, I consent to take this anonymous survey	Absence of trash	0	1	1	1	1	55	Male	None of these	White	0	1	1
Yes, I consent to take this anonymous survey	Absence of disease-causing pathogens in the water	0	1	1	1	1	70	Female	None of these	White	0	#NULL!	1
Yes, I consent to take this anonymous survey	Absence of disease-causing pathogens in the water	0	1	0	1	1	59	Female	None of these	White	0	1	1
Yes, I consent to take this anonymous survey	Absence of disease-causing pathogens in the water	0	1	1	1	1	30	Female	None of these	White	0	1	1
Yes, I consent to take this anonymous survey	odorless water	0	1	1	1	1	18	Female	None of these	White	0	1	0
Yes, I consent to take this anonymous survey	Absence of trash	0	1	0	0	0	64	Male	None of these	White	0	0	1
Yes, I consent to take this anonymous survey	Clear or colorless water	0	0	1	1	1	26	Female	None of these	White	0	#NULL!	1
Yes, I consent to take this anonymous survey	Absence of trash	0	1	1	1	1	28	Male	None of these	White	0	1	1
Yes, I consent to take this anonymous survey	Absence of disease-causing pathogens in the water	0	0	1	1	1	20	Female	None of these	White	0	0	0
Yes, I consent to take this anonymous survey	odorless water	0	1	1	1	1	18	Female	None of these	other	1	0	0
Yes, I consent to take this anonymous survey	Absence of trash	0	1	1	1	1	64	Female	None of these	other	1	0	1
Yes, I consent to take this anonymous survey	Absence of disease-causing pathogens in the water	0	1	0	0	0	46	Female	None of these	White	0	1	1
Yes, I consent to take this anonymous survey	Absence of disease-causing pathogens in the water	0	1	1	1	1	40	Male	None of these	White	0	1	1
Yes, I consent to take this anonymous survey	Absence of disease-causing pathogens in the water	0	1	1	1	1	57	Female	None of these	White	0	1	1
Yes, I consent to take this anonymous survey	Absence of disease-causing pathogens in the water	0	1	1	1	1	34	Female	None of these	multiracial	1	1	1
Yes, I consent to take this anonymous survey	Absence of disease-causing pathogens in the water	0	1	1	1	1	70	Female	None of these	White	0	1	1
Yes, I consent to take this anonymous survey	Absence of disease-causing pathogens in the water	0	0	0	0	1	58	Female	None of these	White	0	1	0
Yes, I consent to take this anonymous survey	Absence of disease-causing pathogens in the water	0	1	0	1	1	36	Male	None of these	White	0	1	1
Yes, I consent to take this anonymous survey	Clear or colorless water	0	1	0	0	1	70	Female	None of these	multiracial	1	1	1
Yes, I consent to take this anonymous survey	Absence of trash	0	1	0	0	1	58	Female	None of these	White	0	1	1
Yes, I consent to take this anonymous survey	odorless water	0	1	1	1	1	57	Female	None of these	White	0	1	1
Yes, I consent to take this anonymous survey	Clear or colorless water	0	1	0	0	0	56	Female	None of these	White	0	1	1
Yes, I consent to take this anonymous survey	Absence of trash	0	0	1	1	1	22	Female	Yes	other	1	0	0
Yes, I consent to take this anonymous survey	Absence of disease-causing pathogens in the water	0	1	1	1	1	63	Female	None of these	White	0	1	0
Yes, I consent to take this anonymous survey	Absence of disease-causing pathogens in the water	0	1	0	0	1	34	Female	None of these	White	0	0	1
Yes, I consent to take this anonymous survey	Absence of disease-causing pathogens in the water	0	0	0	0	1	69	Female	None of these	White	0	1	1
Yes, I consent to take this anonymous survey	Absence of disease-causing pathogens in the water	0	0	1	1	1	37	Male	None of these	White	0	1	1
Yes, I consent to take this anonymous survey	Clear or colorless water	0	1	1	1	1	60	Male	None of these	White	0	1	1
Yes, I consent to take this anonymous survey	Clear or colorless water	0	1	0	1	1	45	Male	None of these	White	0	1	1
Yes, I consent to take this anonymous survey	Absence of trash	0	0	0	1	0	23	Female	Yes	White	0	0	1
Yes, I consent to take this anonymous survey	odorless water	0	0	0	0	1	25	Female	None of these	White	0	0	1
Yes, I consent to take this anonymous survey	Absence of disease-causing pathogens in the water	0	1	1	1	1	67	Female	None of these	White	0	0	1
Yes, I consent to take this anonymous survey	Absence of disease-causing pathogens in the water	0	1	1	1	1	24	Female	None of these	White	0	1	1
Yes, I consent to take this anonymous survey	Absence of disease-causing pathogens in the water	0	1	1	1	1	55	Female	None of these	White	0	1	0
Yes, I consent to take this anonymous survey	Absence of disease-causing pathogens in the water	0	1	0	1	1	42	Male	None of these	White	0	1	1
Yes, I consent to take this anonymous survey	Absence of disease-causing pathogens in the water	0	1	0	0	0	49	Male	None of these	White	0	0	0
Yes, I consent to take this anonymous survey	odorless water	0	1	1	1	1	47	Female	None of these	White	0	0	0
Yes, I consent to take this anonymous survey	Absence of trash	0	0	0	0	1	33	Female	None of these	White	0	0	1
Yes, I consent to take this anonymous survey	Absence of disease-causing pathogens in the water	0	1	1	1	1	27	Female	None of these	Black or African American	1	0	1
Yes, I consent to take this anonymous survey	Clear or colorless water	0	1	1	1	1	62	Male	None of these	White	0	1	1
Yes, I consent to take this anonymous survey	Absence of trash	0	0	1	1	1	25	Female	None of these	White	0	0	1
Yes, I consent to take this anonymous survey	Clear or colorless water	0	1	1	1	1	51	Female	None of these	White	0	1	1
Yes, I consent to take this anonymous survey	Absence of disease-causing pathogens in the water	0	1	1	1	1	36	Female	None of these	White	0	1	1
Yes, I consent to take this anonymous survey	Absence of disease-causing pathogens in the water	0	1	1	1	1	42	Female	None of these	White	0	1	1
Yes, I consent to take this anonymous survey	Absence of trash	0	1	0	1	1	26	Male	None of these	White	0	0	1
Yes, I consent to take this anonymous survey	Absence of disease-causing pathogens in the water	0	1	1	1	1	27	Male	None of these	White	0	0	1
Yes, I consent to take this anonymous survey	Absence of trash	0	1	1	1	1	51	Female	None of these	White	0	1	1
Yes, I consent to take this anonymous survey	Absence of trash	0	1	1	1	1	39	Female	None of these	White	0	1	1
Yes, I consent to take this anonymous survey	Absence of disease-causing pathogens in the water	0	1	0	1	1	23	Female	None of these	White	0	0	1
Yes, I consent to take this anonymous survey	Absence of disease-causing pathogens in the water	0	1	1	1	1	24	Female	None of these	White	0	0	1
Yes, I consent to take this anonymous survey	Absence of disease-causing pathogens in the water	0	1	0	1	1	50	Female	None of these	White	0	1	1
Yes, I consent to take this anonymous survey	Absence of disease-causing pathogens in the water	0	0	0	0	1	40	Female	None of these	White	0	0	0
Yes, I consent to take this anonymous survey	Absence of disease-causing pathogens in the water	0	0	0	0	1	27	Male	None of these	White	0	0	0
Yes, I consent to take this anonymous survey	Clear or colorless water	0	1	1	1	1	36	Female	None of these	White	0	1	0
Yes, I consent to take this anonymous survey	Absence of disease-causing pathogens in the water	0	1	0	1	1	46	Female	None of these	White	0	0	1
Yes, I consent to take this anonymous survey	Absence of trash	0	1	0	0	1	30	Female	None of these	White	0	1	0
Yes, I consent to take this anonymous survey	Absence of disease-causing pathogens in the water	0	1	0	0	0	46	Female	Yes	White	0	0	0
Yes, I consent to take this anonymous survey	Absence of disease-causing pathogens in the water	0	1	0	1	1	49	Female	None of these	White	0	0	0
Yes, I consent to take this anonymous survey	Clear or colorless water	0	1	1	1	1	34	Male	None of these	White	0	1	1
Yes, I consent to take this anonymous survey	Absence of trash	0	0	1	0	0	63	Female	None of these	White	0	1	1
Yes, I consent to take this anonymous survey	Absence of disease-causing pathogens in the water	0	1	1	1	1	59	Female	None of these	White	0	1	1
Yes, I consent to take this anonymous survey	Absence of disease-causing pathogens in the water	0	0	0	0	1	65	Female	None of these	White	0	1	1
Yes, I consent to take this anonymous survey	Absence of trash	0	0	0	0	1	19	Female	None of these	White	0	0	0
Yes, I consent to take this anonymous survey	Clear or colorless water	0	1	0	0	0	43	Female	None of these	White	0	1	1
Yes, I consent to take this anonymous survey	odorless water	0	1	0	0	1	71	Female	None of these	White	0	0	0
Yes, I consent to take this anonymous survey	Absence of disease-causing pathogens in the water	0	1	0	1	1	40	Female	None of these	White	0	1	1
Yes, I consent to take this anonymous survey	Absence of disease-causing pathogens in the water	0	1	0	0	0	41	Female	None of these	White	0	1	1
Yes, I consent to take this anonymous survey	Absence of disease-causing pathogens in the water	0	0	0	0	1	43	Female	Yes	White	0	1	1
Yes, I consent to take this anonymous survey	Absence of disease-causing pathogens in the water	0	1	1	1	1	43	Male	Yes	White	0	1	1
Yes, I consent to take this anonymous survey	Absence of disease-causing pathogens in the water	0	1	1	1	1	40	Female	None of these	multiracial	1	0	0
Yes, I consent to take this anonymous survey	Absence of disease-causing pathogens in the water	0	0	1	1	1	16	Female	None of these	White	0	0	0
Yes, I consent to take this anonymous survey	.	0	0	0	0	1	19	Female	None of these	White	0	1	0
Yes, I consent to take this anonymous survey	.	0	0	0	0	1	19	Female	None of these	White	0	1	0
Yes, I consent to take this anonymous survey	Clear or colorless water	0	1	1	1	1	44	Female	None of these	White	0	1	0
Yes, I consent to take this anonymous survey	Clear or colorless water	0	0	1	1	0	21	Male	None of these	White	0	0	1
Yes, I consent to take this anonymous survey	Absence of trash	0	1	1	1	1	28	Male	None of these	White	0	0	1
Yes, I consent to take this anonymous survey	Absence of trash	0	1	1	1	1	49	Male	None of these	multiracial	1	1	1
Yes, I consent to take this anonymous survey	Clear or colorless water	0	1	1	1	1	40	Male	None of these	White	0	0	1
Yes, I consent to take this anonymous survey	Absence of disease-causing pathogens in the water	0	1	1	1	1	54	Female	None of these	White	0	1	1
Yes, I consent to take this anonymous survey	Absence of disease-causing pathogens in the water	0	1	0	1	1	59	Female	None of these	White	0	1	1
Yes, I consent to take this anonymous survey	Absence of disease-causing pathogens in the water	0	1	1	1	1	64	Female	None of these	White	0	1	1
Yes, I consent to take this anonymous survey	Absence of disease-causing pathogens in the water	0	1	1	0	1	71	Male	None of these	White	0	1	1
Yes, I consent to take this anonymous survey	Absence of disease-causing pathogens in the water	1	0	0	0	0	51	Female	Yes	multiracial	1	1	1
Yes, I consent to take this anonymous survey	Absence of disease-causing pathogens in the water	0	1	0	1	1	53	Female	.	White	0	1	1
Yes, I consent to take this anonymous survey	Absence of disease-causing pathogens in the water	0	1	1	1	1	53	Female	None of these	White	0	1	1
Yes, I consent to take this anonymous survey	Absence of disease-causing pathogens in the water	0	1	0	1	1	70	Female	None of these	White	0	0	1
Yes, I consent to take this anonymous survey	Absence of disease-causing pathogens in the water	0	1	0	0	0	51	Female	None of these	White	0	0	1
Yes, I consent to take this anonymous survey	Absence of disease-causing pathogens in the water	0	1	1	1	1	56	Female	None of these	White	0	0	1
Yes, I consent to take this anonymous survey	Absence of disease-causing pathogens in the water	0	1	1	1	1	70	Female	None of these	White	0	0	1
Yes, I consent to take this anonymous survey	Absence of disease-causing pathogens in the water	0	0	1	1	1	67	Female	None of these	White	0	0	1
Yes, I consent to take this anonymous survey	Absence of trash	0	1	0	0	0	58	Female	None of these	multiracial	1	1	0
Yes, I consent to take this anonymous survey	Absence of disease-causing pathogens in the water	0	1	0	1	0	65	Female	None of these	White	0	1	1
Yes, I consent to take this anonymous survey	Absence of disease-causing pathogens in the water	0	1	1	1	1	74	Male	None of these	White	0	1	0
Yes, I consent to take this anonymous survey	Absence of trash	0	0	0	0	1	65	Female	None of these	White	0	1	1
Yes, I consent to take this anonymous survey	Absence of trash	0	1	0	1	0	58	Male	None of these	White	0	1	1
Yes, I consent to take this anonymous survey	Absence of trash	0	1	0	0	0	70	Male	None of these	White	0	1	1
Yes, I consent to take this anonymous survey	Absence of disease-causing pathogens in the water	0	0	1	1	1	15	Female	None of these	.	#NULL!	#NULL!	0
Yes, I consent to take this anonymous survey	Absence of disease-causing pathogens in the water	0	1	1	1	1	36	Female	None of these	multiracial	1	1	1
Yes, I consent to take this anonymous survey	Absence of disease-causing pathogens in the water	0	1	1	1	1	51	Male	None of these	White	0	1	1
Yes, I consent to take this anonymous survey	Absence of disease-causing pathogens in the water	0	1	1	1	1	51	Male	None of these	White	0	1	1
Yes, I consent to take this anonymous survey	Clear or colorless water	0	1	1	1	1	30	Male	None of these	White	0	0	1
Yes, I consent to take this anonymous survey	Absence of disease-causing pathogens in the water	0	1	0	1	1	54	Female	None of these	White	0	1	1
Yes, I consent to take this anonymous survey	Absence of disease-causing pathogens in the water	0	1	0	0	0	65	Female	None of these	White	0	1	1
Yes, I consent to take this anonymous survey	Absence of disease-causing pathogens in the water	0	1	1	1	1	49	Female	None of these	.	#NULL!	1	1
Yes, I consent to take this anonymous survey	Clear or colorless water	0	1	1	1	1	53	Female	None of these	White	0	1	1
Yes, I consent to take this anonymous survey	Clear or colorless water	0	1	0	0	1	24	Female	None of these	White	0	0	0
Yes, I consent to take this anonymous survey	Clear or colorless water	0	1	0	1	1	70	Female	None of these	White	0	1	0
Yes, I consent to take this anonymous survey	Clear or colorless water	0	1	1	1	1	67	Male	None of these	White	0	1	1
Yes, I consent to take this anonymous survey	Absence of disease-causing pathogens in the water	0	1	1	1	1	41	Female	None of these	White	0	1	1
Yes, I consent to take this anonymous survey	Absence of disease-causing pathogens in the water	0	0	0	0	1	27	Female	None of these	White	0	0	1
Yes, I consent to take this anonymous survey	Absence of trash	0	1	0	0	0	54	Female	None of these	White	0	0	1
Yes, I consent to take this anonymous survey	Absence of disease-causing pathogens in the water	0	1	0	1	1	61	.	None of these	White	0	1	1
Yes, I consent to take this anonymous survey	Absence of trash	0	1	1	1	1	33	Female	None of these	White	0	0	1
Yes, I consent to take this anonymous survey	Absence of trash	0	1	1	1	1	36	Male	None of these	White	0	1	1
Yes, I consent to take this anonymous survey	odorless water	0	1	0	1	1	18	Female	None of these	multiracial	1	0	0
Yes, I consent to take this anonymous survey	Absence of disease-causing pathogens in the water	0	1	1	0	1	20	Male	None of these	multiracial	1	0	0
Yes, I consent to take this anonymous survey	Clear or colorless water	0	1	1	1	1	39	Female	None of these	White	0	1	1
Yes, I consent to take this anonymous survey	Absence of disease-causing pathogens in the water	0	1	0	1	1	28	Female	None of these	White	0	0	1
Yes, I consent to take this anonymous survey	Absence of trash	1	0	0	0	0	40	Male	None of these	Black or African American	1	1	1
Yes, I consent to take this anonymous survey	Clear or colorless water	0	1	0	0	1	48	Female	None of these	White	0	0	0
Yes, I consent to take this anonymous survey	Absence of disease-causing pathogens in the water	0	1	1	1	1	28	Female	Yes	Black or African American	1	0	0
Yes, I consent to take this anonymous survey	Absence of disease-causing pathogens in the water	0	1	0	0	1	42	Female	None of these	White	0	0	1
Yes, I consent to take this anonymous survey	Clear or colorless water	0	1	0	0	0	46	Female	None of these	Black or African American	1	1	1
Yes, I consent to take this anonymous survey	Absence of disease-causing pathogens in the water	0	1	1	1	1	56	Female	None of these	White	0	1	1
Yes, I consent to take this anonymous survey	Absence of trash	0	1	1	1	1	32	Female	None of these	White	0	1	1
Yes, I consent to take this anonymous survey	odorless water	0	1	1	1	1	53	Female	None of these	White	0	1	1
Yes, I consent to take this anonymous survey	Absence of disease-causing pathogens in the water	0	1	0	0	1	49	Male	None of these	White	0	1	1
Yes, I consent to take this anonymous survey	Absence of disease-causing pathogens in the water	0	1	1	1	1	54	Male	None of these	White	0	1	1
Yes, I consent to take this anonymous survey	Absence of disease-causing pathogens in the water	0	1	0	1	0	30	Female	None of these	White	0	1	1
Yes, I consent to take this anonymous survey	Absence of disease-causing pathogens in the water	0	1	1	1	1	41	Female	None of these	White	0	0	1
Yes, I consent to take this anonymous survey	Absence of trash	0	1	0	0	0	70	Female	None of these	White	0	1	1
Yes, I consent to take this anonymous survey	Absence of disease-causing pathogens in the water	0	1	0	0	0	33	Female	None of these	White	0	1	1
Yes, I consent to take this anonymous survey	Absence of trash	0	1	1	1	1	55	Female	None of these	White	0	1	0
Yes, I consent to take this anonymous survey	Clear or colorless water	0	1	0	0	0	53	Female	None of these	White	0	1	0
Yes, I consent to take this anonymous survey	Absence of trash	0	1	1	1	1	34	Female	None of these	White	0	1	1
Yes, I consent to take this anonymous survey	Absence of disease-causing pathogens in the water	0	1	1	1	1	42	Female	None of these	White	0	1	1
Yes, I consent to take this anonymous survey	Absence of disease-causing pathogens in the water	0	1	1	1	1	48	Female	None of these	White	0	1	1
Yes, I consent to take this anonymous survey	Absence of disease-causing pathogens in the water	0	1	0	1	1	35	Female	None of these	multiracial	1	1	1
Yes, I consent to take this anonymous survey	Absence of disease-causing pathogens in the water	0	1	0	1	1	44	Female	None of these	White	0	0	1
Yes, I consent to take this anonymous survey	Clear or colorless water	0	0	0	1	0	43	Female	None of these	multiracial	1	0	0
Yes, I consent to take this anonymous survey	Absence of disease-causing pathogens in the water	0	1	0	1	1	43	Female	None of these	White	0	0	1
Yes, I consent to take this anonymous survey	Clear or colorless water	0	1	0	0	0	45	Male	None of these	White	0	1	1
Yes, I consent to take this anonymous survey	Clear or colorless water	0	1	1	1	1	64	Female	None of these	White	0	1	0
Yes, I consent to take this anonymous survey	Clear or colorless water	0	1	0	1	1	50	Female	None of these	White	0	1	0
Yes, I consent to take this anonymous survey	Clear or colorless water	0	1	0	1	1	31	Female	None of these	White	0	1	1
Yes, I consent to take this anonymous survey	Absence of trash	0	1	0	1	1	52	Male	None of these	White	0	1	1
Yes, I consent to take this anonymous survey	Absence of disease-causing pathogens in the water	0	1	1	1	1	62	Male	None of these	White	0	1	1
Yes, I consent to take this anonymous survey	Absence of disease-causing pathogens in the water	0	1	0	0	0	34	Female	None of these	White	0	0	1
Yes, I consent to take this anonymous survey	Absence of disease-causing pathogens in the water	0	1	0	1	1	27	Male	None of these	White	0	0	0
Yes, I consent to take this anonymous survey	odorless water	0	1	1	1	1	32	Female	None of these	White	0	0	1
Yes, I consent to take this anonymous survey	Absence of trash	0	1	1	1	1	34	Female	None of these	White	0	0	1
Yes, I consent to take this anonymous survey	Clear or colorless water	0	1	0	0	0	59	Female	None of these	White	0	0	1
Yes, I consent to take this anonymous survey	Clear or colorless water	0	1	1	1	1	37	Female	None of these	White	0	0	1
Yes, I consent to take this anonymous survey	Absence of disease-causing pathogens in the water	0	1	0	1	1	27	Female	None of these	White	0	1	1
Yes, I consent to take this anonymous survey	Absence of disease-causing pathogens in the water	0	1	1	1	1	31	Female	None of these	White	0	1	1
Yes, I consent to take this anonymous survey	Clear or colorless water	0	0	0	1	0	27	Female	None of these	White	0	0	0
Yes, I consent to take this anonymous survey	Absence of trash	0	1	1	1	1	47	Female	None of these	White	0	0	0
Yes, I consent to take this anonymous survey	Absence of trash	0	1	1	1	1	41	Male	None of these	White	0	1	1
Yes, I consent to take this anonymous survey	Absence of disease-causing pathogens in the water	0	1	1	1	1	67	Male	None of these	White	0	1	1
Yes, I consent to take this anonymous survey	Absence of disease-causing pathogens in the water	0	1	0	0	1	65	Female	None of these	White	0	1	1
Yes, I consent to take this anonymous survey	Absence of disease-causing pathogens in the water	0	0	0	1	0	68	Female	None of these	White	0	1	1
Yes, I consent to take this anonymous survey	Absence of disease-causing pathogens in the water	0	1	1	1	1	58	Female	None of these	White	0	1	0
Yes, I consent to take this anonymous survey	Absence of disease-causing pathogens in the water	0	1	1	1	1	38	Female	None of these	multiracial	1	0	0
Yes, I consent to take this anonymous survey	Absence of disease-causing pathogens in the water	0	1	0	1	1	37	Female	None of these	White	0	0	1
Yes, I consent to take this anonymous survey	Absence of trash	0	0	1	1	1	73	Male	None of these	White	0	0	1
Yes, I consent to take this anonymous survey	Absence of trash	0	1	1	1	1	70	Female	None of these	White	0	0	1
Yes, I consent to take this anonymous survey	Absence of disease-causing pathogens in the water	0	1	0	0	1	66	Female	None of these	White	0	0	1
Yes, I consent to take this anonymous survey	Absence of disease-causing pathogens in the water	0	1	0	0	0	#NULL!	Male	None of these	White	0	0	1
Yes, I consent to take this anonymous survey	Absence of trash	0	0	0	0	1	37	Male	None of these	White	0	0	1
Yes, I consent to take this anonymous survey	Absence of trash	0	1	1	1	1	54	Male	None of these	multiracial	1	1	0
Yes, I consent to take this anonymous survey	Absence of disease-causing pathogens in the water	0	1	1	1	1	63	Female	None of these	White	0	1	1
Yes, I consent to take this anonymous survey	Absence of trash	0	1	0	1	1	59	Male	None of these	White	0	1	1
Yes, I consent to take this anonymous survey	Absence of disease-causing pathogens in the water	0	1	0	1	1	62	Female	None of these	.	#NULL!	1	1
Yes, I consent to take this anonymous survey	Absence of disease-causing pathogens in the water	0	1	0	0	1	65	Female	None of these	White	0	1	1
Yes, I consent to take this anonymous survey	Absence of trash	0	0	1	1	0	18	Female	None of these	White	0	1	0
Yes, I consent to take this anonymous survey	Absence of wildlife	0	1	1	0	0	52	Female	None of these	White	0	1	1
Yes, I consent to take this anonymous survey	Absence of trash	0	1	1	1	1	53	Female	None of these	White	0	1	1
Yes, I consent to take this anonymous survey	Absence of disease-causing pathogens in the water	0	0	1	1	0	50	Female	None of these	White	0	1	1
Yes, I consent to take this anonymous survey	Absence of trash	0	1	1	1	1	24	Female	None of these	White	0	0	0
Yes, I consent to take this anonymous survey	Absence of disease-causing pathogens in the water	0	1	1	1	1	38	Male	None of these	White	0	0	1
Yes, I consent to take this anonymous survey	Absence of disease-causing pathogens in the water	0	1	1	1	1	54	Female	None of these	White	0	0	1
Yes, I consent to take this anonymous survey	Clear or colorless water	0	0	1	1	1	22	Female	None of these	White	0	1	0
Yes, I consent to take this anonymous survey	odorless water	0	0	0	0	1	52	Female	None of these	White	0	1	1
Yes, I consent to take this anonymous survey	Clear or colorless water	0	1	1	1	1	44	Male	None of these	White	0	0	0
Yes, I consent to take this anonymous survey	Absence of disease-causing pathogens in the water	0	0	0	0	1	65	Female	None of these	White	0	1	1
Yes, I consent to take this anonymous survey	Clear or colorless water	0	1	1	0	0	52	Female	None of these	White	0	1	1
Yes, I consent to take this anonymous survey	Absence of trash	0	0	0	0	1	58	Female	None of these	White	0	0	1
Yes, I consent to take this anonymous survey	Absence of disease-causing pathogens in the water	0	1	0	0	0	43	Female	None of these	White	0	0	1
Yes, I consent to take this anonymous survey	odorless water	0	0	0	1	0	38	Female	None of these	White	0	1	1
Yes, I consent to take this anonymous survey	odorless water	0	0	1	1	1	51	Female	None of these	White	0	1	0
Yes, I consent to take this anonymous survey	Clear or colorless water	0	1	0	0	1	55	Female	None of these	White	0	1	1
Yes, I consent to take this anonymous survey	Clear or colorless water	0	1	1	1	0	44	Female	None of these	White	0	1	1
Yes, I consent to take this anonymous survey	Absence of trash	0	1	1	1	1	47	Male	None of these	White	0	1	1
Yes, I consent to take this anonymous survey	Clear or colorless water	0	1	1	1	1	20	Female	None of these	White	0	#NULL!	1
Yes, I consent to take this anonymous survey	odorless water	0	0	0	1	1	77	Male	None of these	White	0	0	0
Yes, I consent to take this anonymous survey	Absence of trash	0	1	1	1	1	42	Female	None of these	White	0	0	0
Yes, I consent to take this anonymous survey	Clear or colorless water	0	1	1	1	1	39	Male	None of these	White	0	1	0
Yes, I consent to take this anonymous survey	Absence of disease-causing pathogens in the water	0	1	1	1	1	23	Male	Yes	White	0	0	0
Yes, I consent to take this anonymous survey	Absence of disease-causing pathogens in the water	0	1	1	1	1	23	Female	None of these	White	0	0	1
Yes, I consent to take this anonymous survey	Absence of disease-causing pathogens in the water	0	1	1	1	1	46	Female	None of these	White	0	1	1
Yes, I consent to take this anonymous survey	Absence of trash	0	1	1	1	1	54	Female	None of these	White	0	0	1
Yes, I consent to take this anonymous survey	odorless water	0	0	0	1	0	23	Male	None of these	White	0	1	1
Yes, I consent to take this anonymous survey	Absence of disease-causing pathogens in the water	0	1	1	1	1	55	Female	None of these	White	0	0	1
Yes, I consent to take this anonymous survey	Clear or colorless water	0	1	1	1	0	65	Female	None of these	White	0	0	1
Yes, I consent to take this anonymous survey	odorless water	0	1	1	1	1	23	Male	None of these	White	0	0	1
Yes, I consent to take this anonymous survey	Absence of trash	0	1	1	1	1	23	Female	None of these	multiracial	1	1	1
Yes, I consent to take this anonymous survey	Absence of trash	0	1	0	0	1	54	Female	None of these	White	0	1	1
Yes, I consent to take this anonymous survey	Absence of trash	0	1	1	1	1	65	Female	None of these	White	0	0	1
Yes, I consent to take this anonymous survey	Absence of disease-causing pathogens in the water	0	1	1	1	1	54	Female	None of these	White	0	0	1
Yes, I consent to take this anonymous survey	Absence of disease-causing pathogens in the water	0	1	0	0	0	66	Female	None of these	White	0	0	0
Yes, I consent to take this anonymous survey	Absence of disease-causing pathogens in the water	0	0	1	1	1	24	Male	None of these	White	0	1	1
Yes, I consent to take this anonymous survey	Absence of disease-causing pathogens in the water	0	1	1	1	1	60	Female	None of these	White	0	0	0
Yes, I consent to take this anonymous survey	Absence of trash	0	1	1	1	1	51	Female	None of these	White	0	0	0
Yes, I consent to take this anonymous survey	odorless water	0	1	1	1	1	36	Female	None of these	White	0	1	0
Yes, I consent to take this anonymous survey	Absence of disease-causing pathogens in the water	0	1	0	1	1	66	Male	None of these	White	0	1	1
Yes, I consent to take this anonymous survey	Absence of disease-causing pathogens in the water	0	1	1	1	1	38	Female	None of these	White	0	1	1
Yes, I consent to take this anonymous survey	odorless water	0	1	1	1	1	63	Male	None of these	White	0	0	1
